# Supplementary material for: Selenium Supplementation during Puberty and Young Adulthood Mitigates Obesity-Induced Metabolic, Cellular and Epigenetic Alterations in Male Rat Physiology
Source: Antioxidants (Basel). 2022 Apr 30;11(5):895. doi: 10.3390/antiox11050895 (PMC9138167; doi:10.3390/antiox11050895)
Supplement: Supplementary file 1 [file antioxidants-11-00895-s001.zip]

Archive with 1 entries (1 files):
- antioxidants-1682960-supplementary.pdf
